# Supplementary material for: Human Papillomavirus (HPV) Self-Sampling among Never-and Under-Screened Indigenous Māori, Pacific and Asian Women in Aotearoa New Zealand: A Feasibility Study
Source: Int J Environ Res Public Health. 2021 Sep 24;18(19):10050. doi: 10.3390/ijerph181910050 (PMC8507781; doi:10.3390/ijerph181910050)
Supplement: Supplementary file 1 [file ijerph-18-10050-s001.zip]

Archive with 4 entries (4 files):
- .DS_Store
- HPV SS Feasibility WDHB Supp data Aug21 1245v3.pdf
- Supp 3 HPV Feasibility WDHB A5 Brochure.pdf
- Supp 6 Figure 1 HPV Feasibility WDHB.pdf
